# Supplementary material for: Study on microwave ablation temperature prediction model based on grayscale ultrasound texture and machine learning
Source: PLoS One. 2024 Sep 25;19(9):e0308968. doi: 10.1371/journal.pone.0308968 (PMC11423965; doi:10.1371/journal.pone.0308968)
Supplement: S1 Table — (XLSX) [file pone.0308968.s001.xlsx]

## Sheet: measuring point 1
times	predicted	true
1	40.1748	38.268
2	40.5043	38.974
3	40.7932	39.675
4	41.3513	40.379
5	41.9047	41.129
6	42.4895	41.876
7	42.8483	42.653
8	43.2497	43.451
9	43.6003	44.247
10	44.0951	45.012
11	44.5253	45.795
12	45.082	46.573
13	45.6734	47.312
14	46.3011	48.023
15	46.8781	48.642
16	47.4458	49.163
17	48.0269	49.67
18	48.6656	50.117
19	49.4174	50.556
20	50.3767	51.006
21	51.5365	51.398
22	52.7785	51.87
23	53.7388	52.323
24	54.3789	52.742
25	54.5372	53.127
26	54.5572	53.477
27	54.3038	53.819
28	54.1967	54.171
29	54.083	54.483
30	54.2383	54.778
31	54.4302	55.08
32	54.6741	55.383
33	54.9748	55.665
34	55.0822	55.94
35	55.3692	56.215
36	55.4804	56.497
37	56.4038	56.762
38	57.3259	56.997
39	58.7697	57.246
40	59.5888	57.476
41	60.4615	57.731
42	60.5734	57.973
43	60.9808	58.188
44	61.0628	58.383
45	61.7366	58.62
46	62.1429	58.84
47	62.6533	59.035
48	62.4747	59.22
49	62.4566	59.422
50	62.1802	59.622
51	62.6077	59.784
52	63.0312	59.957
53	64.1318	60.144
54	65.1014	60.314
55	66.2647	60.464
56	67.0986	60.626
57	67.6156	60.804
58	67.3663	60.941
59	66.5935	61.131
60	65.6265	61.267
61	64.5424	61.409
62	63.7341	61.558
63	63.2666	61.69
64	63.5086	61.844
65	64.2218	61.99
66	64.8459	62.127
67	65.2487	62.269
68	65.3356	62.415
69	65.4547	62.535
70	65.1986	62.704
71	64.9881	62.814
72	65.0004	62.938
73	65.442	63.07
74	65.7375	63.173
75	65.896	63.293
76	66.0546	63.4
77	66.1186	63.487
78	66.1564	63.59
79	66.2396	63.678
80	66.4002	63.787
81	66.4169	63.875
82	66.4876	63.961
83	66.5974	64.071
84	66.8396	64.152
85	67.0599	64.215
86	67.6384	64.318
87	68.371	64.408
88	69.2796	64.479
89	69.9329	64.552
90	70.2338	64.635
91	69.789	64.728
92	68.9422	64.821
93	67.7838	64.887
94	66.8203	64.955
95	66.1813	65.058
96	66.2499	65.122
97	66.8614	65.195
98	67.5362	65.205
99	68.4457	65.287
100	69.0061	65.372
101	69.4459	65.458
102	69.0047	65.543
103	68.5048	65.602
104	67.5213	65.687
105	66.8981	65.758
106	66.278	65.831
107	66.2062	65.897
108	66.1164	65.976
109	66.0608	66.064
110	66.0261	66.139
111	65.9866	66.224
112	65.9997	66.28
113	66.1199	66.368
114	66.3493	66.441
115	66.5796	66.483
116	66.7587	66.579
117	66.9565	66.638
118	67.1873	66.701
119	67.4014	66.78
120	67.4274	66.85
121	67.3693	66.951
122	67.1377	67.002
123	66.8881	67.065
124	66.6776	67.119
125	66.5933	67.195
126	66.5784	67.28
127	66.5359	67.356
128	66.3052	67.416
129	66.0093	67.499
130	65.8171	67.575
131	65.7882	67.631
132	65.9836	67.717
133	66.2463	67.79
134	66.6526	67.827
135	67.0057	67.897
136	67.2979	67.948
137	67.3993	68.023
138	67.5991	68.07
139	67.6535	68.123
140	67.8895	68.183
141	67.9596	68.225
142	68.1365	68.279
143	68.01	68.337
144	67.9885	68.401
145	67.6878	68.437
146	67.7259	68.489
147	67.9891	68.555
148	68.955	68.635
149	69.8111	68.65
150	70.4492	68.726
151	70.5235	68.77
152	70.2841	68.809
153	69.5632	68.865
154	68.8415	68.951
155	68.3269	68.977
156	68.194	69.034
157	68.1438	69.089
158	68.0262	69.142
159	67.9256	69.196
160	67.9286	69.252
161	68.0816	69.294
162	68.2927	69.348
163	68.4343	69.406
164	68.5771	69.448
165	68.651	69.505
166	68.6937	69.571
167	68.5777	69.603
168	68.56	69.669
169	68.3801	69.698
170	68.3647	69.762
171	68.2309	69.803
172	68.2519	69.879
173	68.0834	69.911
174	67.8271	69.943
175	67.1597	70.001
176	66.6321	70.038
177	66.3726	70.109
178	66.7593	70.15
179	67.4681	70.204
180	68.438	70.258
181	68.9941	70.277
182	69.2263	70.334
183	69.1144	70.38
184	69.2003	70.402
185	69.3636	70.47
186	69.6734	70.508
187	69.9714	70.547
188	70.1051	70.594
189	70.0068	70.662
190	69.6695	70.704
191	69.3559	70.745
192	69.0442	70.772
193	68.9413	70.836
194	68.8635	70.877
195	69.0042	70.907
196	69.4415	70.958
197	69.9114	71.004
198	70.4034	71.036
199	70.6933	71.068
200	70.642	71.134
201	70.2373	71.144
202	69.8296	71.212
203	69.6072	71.234
204	69.4168	71.273
205	69.5031	71.31
206	69.8066	71.366
207	70.2379	71.386
208	70.4376	71.456
209	70.7326	71.473
210	71.1295	71.522
211	71.3965	71.557
212	71.5512	71.588
213	71.6425	71.618
214	71.8522	71.671
215	72.0117	71.725
216	72.2143	71.737
217	72.3518	71.791
218	72.5671	71.842
219	72.6731	71.864
220	72.961	71.908
221	73.0914	71.923
222	73.2622	71.96
223	73.0976	72.033
224	72.9841	72.043
225	72.5658	72.106
226	72.2742	72.133
227	71.8878	72.167
228	71.545	72.219
229	71.2149	72.246
230	71.0255	72.29
231	71.0607	72.338
232	71.0859	72.341
233	71.3308	72.385
234	71.519	72.392
235	71.6943	72.441
236	71.6622	72.453
237	71.6288	72.505
238	71.4285	72.524
239	71.2683	72.571
240	71.2286	72.602
241	71.435	72.629
242	71.7079	72.656
243	72.1432	72.705
244	72.3954	72.766
245	72.3296	72.783
246	72.0382	72.82
247	71.6513	72.842
248	71.3171	72.869
249	71.0741	72.932
250	71.286	72.94
251	71.63	72.986
252	71.9976	73.018
253	72.0609	73.047
254	72.0894	73.074
255	71.9686	73.098
256	71.8914	73.136
257	72.1043	73.153
258	72.559	73.184
259	73.1582	73.217
260	73.367	73.227
261	73.3748	73.275
262	73.1199	73.308
263	73.0243	73.33
264	72.9062	73.359
265	72.8985	73.375
266	72.9083	73.409
267	72.9067	73.457
268	72.7335	73.469
269	72.48	73.495
270	72.3062	73.519
271	72.0428	73.54
272	71.5256	73.588
273	70.9805	73.615
274	70.5899	73.634
275	70.5678	73.674
276	70.7956	73.694
277	71.4043	73.722
278	72.0931	73.734
279	72.5737	73.775
280	72.7403	73.77
281	72.6633	73.813
282	72.4795	73.825
283	72.2945	73.873
284	72.2925	73.899
285	72.4299	73.921
286	72.6511	73.935
287	72.8517	73.969
288	72.9533	73.986
289	73.0102	74.022
290	72.7405	74.033
291	72.3154	74.072
292	71.7288	74.093
293	71.3674	74.101
294	71.2056	74.127
295	71.5213	74.156
296	71.9054	74.177
297	72.4561	74.213
298	72.7995	74.218
299	73.0337	74.256
300	72.8383	74.282
301	72.631	74.299
302	72.4999	74.34
303	72.5112	74.345
304	72.4593	74.354
305	72.5449	74.373
306	72.7021	74.407
307	72.7737	74.416
308	72.819	74.438
309	72.9131	74.455
310	73.1503	74.488
311	73.4014	74.515
312	73.7266	74.536
313	73.9475	74.555
314	74.0369	74.582
315	74.0121	74.603
316	74.0552	74.622
317	74.0141	74.646
318	73.9745	74.68
319	73.8081	74.687
320	73.6532	74.696
321	73.4914	74.735
322	73.2322	74.766
323	72.7826	74.773
324	72.2741	74.797
325	71.9632	74.821
326	71.8369	74.847
327	71.969	74.845
328	72.3327	74.881
329	72.831	74.895
330	72.887	74.9
331	72.5817	74.924
332	72.2315	74.962
333	72.0447	74.984
334	71.6201	75.003
335	71.1767	75.034
336	70.6007	75.043
337	70.0418	75.065
338	69.5342	75.091
339	69.436	75.108
340	69.6921	75.125
341	70.2446	75.161
342	70.7835	75.151
343	70.999	75.189
344	71.0359	75.206
345	70.9055	75.218
346	71.1446	75.261
347	71.371	75.271
348	71.9172	75.292
349	72.4917	75.316
350	73.2465	75.324
351	73.5809	75.345
352	73.9003	75.374
353	73.5533	75.367
354	73.3382	75.4
355	72.7777	75.441
356	72.4489	75.45
357	71.9632	75.465
358	71.6201	75.486
359	71.0415	75.51
360	70.9696	75.529
361	70.5006	75.56

## Sheet: measuring point 2
times	predicted	true
1	39.0612	36.909
2	39.0971	37.142
3	39.1026	37.401
4	39.1844	37.662
5	39.3402	37.93
6	39.5843	38.199
7	39.8582	38.488
8	40.3731	38.831
9	41.1263	39.13
10	42.4654	39.488
11	44.6161	39.823
12	46.881	40.207
13	49.7349	40.586
14	51.8842	40.952
15	54.136	41.346
16	54.6547	41.706
17	54.8902	42.072
18	54.3646	42.43
19	55.318	42.796
20	55.3998	43.139
21	55.7248	43.495
22	55	43.842
23	54.1679	44.178
24	52.6404	44.492
25	51.7974	44.789
26	51.5829	45.091
27	51.826	45.385
28	51.2996	45.649
29	50.1463	45.933
30	48.4022	46.206
31	46.5918	46.457
32	45.5982	46.685
33	45.4898	46.938
34	45.8253	47.158
35	46.1965	47.393
36	46.5483	47.601
37	46.858	47.826
38	47.2332	48.025
39	47.6637	48.233
40	48.0703	48.409
41	48.9103	48.593
42	49.7029	48.806
43	50.2926	48.982
44	50.1809	49.165
45	49.9274	49.332
46	49.3718	49.489
47	48.7067	49.687
48	47.9858	49.822
49	48.0741	49.986
50	48.9009	50.141
51	49.967	50.294
52	50.8887	50.439
53	52.0713	50.598
54	52.8563	50.723
55	53.023	50.853
56	52.5116	50.993
57	52.3767	51.136
58	52.1306	51.278
59	52.0827	51.375
60	52.0184	51.533
61	52.5705	51.648
62	52.9621	51.758
63	53.344	51.863
64	53.8227	51.985
65	54.461	52.122
66	54.9809	52.227
67	55.3084	52.322
68	55.5613	52.46
69	55.583	52.542
70	55.3786	52.664
71	55.0212	52.784
72	54.8901	52.872
73	55.2419	52.979
74	55.7958	53.087
75	56.3708	53.174
76	56.8646	53.266
77	57.5515	53.371
78	58.061	53.456
79	58.9943	53.541
80	60.2059	53.629
81	62.0281	53.736
82	62.8883	53.824
83	63.0039	53.891
84	61.8378	53.998
85	60.2681	54.088
86	57.9978	54.168
87	56.4279	54.263
88	55.5663	54.351
89	55.4178	54.446
90	55.5336	54.525
91	55.883	54.625
92	56.3201	54.703
93	56.708	54.803
94	56.9358	54.88
95	57.0726	54.97
96	57.0083	55.053
97	56.8796	55.143
98	56.6157	55.225
99	56.4431	55.305
100	56.4097	55.387
101	57.1198	55.477
102	58.1084	55.527
103	58.9667	55.617
104	59.2573	55.69
105	59.2561	55.77
106	58.6393	55.857
107	57.8368	55.939
108	57.0777	55.999
109	56.8807	56.089
110	56.8843	56.152
111	56.8884	56.229
112	56.9175	56.289
113	57.0383	56.369
114	57.1523	56.417
115	57.2012	56.509
116	57.3124	56.571
117	57.4133	56.639
118	57.5206	56.686
119	57.5914	56.769
120	57.6742	56.826
121	57.93	56.919
122	58.1207	56.951
123	58.2659	57.016
124	58.2532	57.096
125	58.4429	57.148
126	58.4058	57.203
127	58.2976	57.261
128	57.8609	57.321
129	57.7126	57.386
130	57.4029	57.441
131	57.4901	57.516
132	57.7248	57.563
133	58.2571	57.623
134	58.3697	57.683
135	58.1289	57.756
136	57.4361	57.786
137	56.8866	57.825
138	56.7414	57.905
139	57.4569	57.955
140	58.585	58.01
141	59.8214	58.053
142	60.4811	58.118
143	60.5994	58.163
144	60.0609	58.208
145	59.3478	58.278
146	58.5854	58.328
147	58.2179	58.37
148	58.0626	58.425
149	58.0521	58.472
150	57.9361	58.525
151	57.9568	58.575
152	57.9108	58.649
153	58.023	58.697
154	58.0692	58.752
155	58.3707	58.764
156	58.6746	58.858
157	59.0885	58.903
158	59.31	58.943
159	59.4466	58.988
160	59.5682	59.034
161	59.4458	59.076
162	59.3186	59.131
163	59.1211	59.186
164	59.163	59.216
165	59.018	59.263
166	59.0377	59.296
167	59.007	59.341
168	59.1831	59.358
169	59.1868	59.413
170	59.4189	59.468
171	59.6274	59.523
172	59.9826	59.543
173	60.2502	59.596
174	60.4363	59.621
175	60.3433	59.666
176	60.1049	59.711
177	59.7716	59.747
178	59.3549	59.779
179	58.8913	59.824
180	58.5662	59.864
181	58.4029	59.91
182	58.2016	59.925
183	57.9455	60
184	57.9581	60.01
185	58.238	60.064
186	58.5431	60.086
187	58.7596	60.131
188	58.9842	60.166
189	59.4306	60.215
190	59.4501	60.218
191	59.424	60.275
192	59.2144	60.298
193	59.2896	60.341
194	59.121	60.386
195	59.2008	60.411
196	59.3103	60.461
197	59.5072	60.489
198	59.4954	60.505
199	59.5405	60.535
200	59.4463	60.6
201	59.1855	60.615
202	58.9212	60.656
203	58.9025	60.699
204	59.0252	60.726
205	59.3523	60.746
206	59.7228	60.755
207	60.2276	60.797
208	60.3579	60.84
209	60.4199	60.862
210	60.2912	60.915
211	60.3717	60.935
212	60.3865	60.962
213	60.6392	60.99
214	60.7409	61.005
215	60.9024	61.062
216	60.964	61.092
217	61.0951	61.132
218	61.207	61.16
219	61.3225	61.182
220	61.3982	61.202
221	61.3245	61.237
222	61.1845	61.259
223	60.9095	61.29
224	60.7173	61.312
225	60.4285	61.339
226	60.4885	61.366
227	60.7113	61.405
228	61.0894	61.43
229	61.2509	61.461
230	61.3195	61.483
231	61.307	61.525
232	61.2387	61.542
233	61.233	61.559
234	61.279	61.586
235	61.6253	61.623
236	62.1088	61.654
237	63.0373	61.654
238	63.9527	61.696
239	64.9814	61.725
240	65.3491	61.764
241	66.0623	61.747
242	65.9416	61.779
243	65.8111	61.825
244	64.7478	61.847
245	64.3438	61.887
246	63.2905	61.918
247	62.609	61.938
248	61.8067	61.952
249	61.9157	61.97
250	61.9806	61.992
251	62.0559	62.023
252	62.0499	62.043
253	62.0378	62.084
254	61.9784	62.114
255	61.972	62.099
256	61.9556	62.148
257	62.0673	62.153
258	62.1613	62.216
259	62.5155	62.231
260	62.8508	62.238
261	63.2125	62.26
262	63.2162	62.268
263	63.0545	62.299
264	62.4205	62.343
265	61.8033	62.346
266	61.1857	62.363
267	61.0319	62.392
268	61.0677	62.412
269	61.3882	62.436
270	61.6782	62.456
271	61.9289	62.5
272	61.9649	62.514
273	61.8214	62.529
274	61.4971	62.568
275	61.2165	62.583
276	61.171	62.607
277	61.3846	62.617
278	61.7092	62.654
279	62.1407	62.668
280	62.3689	62.678
281	62.3903	62.717
282	62.0884	62.737
283	61.8995	62.761
284	61.8128	62.786
285	62.0367	62.788
286	62.3552	62.81
287	62.7785	62.835
288	62.9134	62.852
289	62.8917	62.866
290	62.6279	62.883
291	62.3946	62.908
292	62.0435	62.94
293	61.9107	62.962
294	61.7493	62.984
295	61.6879	63.013
296	61.4221	63.035
297	61.195	63.037
298	60.9089	63.067
299	60.6805	63.081
300	60.1097	63.084
301	59.2338	63.128
302	57.9957	63.125
303	57.2052	63.145
304	56.8818	63.167
305	57.2858	63.191
306	57.7731	63.223
307	58.4373	63.223
308	58.5281	63.262
309	58.1771	63.262
310	57.615	63.287
311	57.2993	63.309
312	57.7046	63.331
313	58.3062	63.333
314	59.0542	63.362
315	59.5694	63.389
316	59.8727	63.379
317	59.7749	63.411
318	59.6863	63.436
319	59.8665	63.458
320	60.0148	63.458
321	60.1662	63.492
322	60.146	63.524
323	60.0302	63.519
324	59.3151	63.541
325	58.2651	63.56
326	57.4547	63.58
327	57.0462	63.582
328	56.6245	63.607
329	56.791	63.638
330	57.5288	63.636
331	58.8237	63.673
332	59.8242	63.668
333	60.9157	63.695
334	61.7613	63.707
335	62.4404	63.726
336	62.4598	63.761
337	62.2244	63.77
338	62.0518	63.785
339	61.901	63.785
340	61.9121	63.819
341	61.7446	63.827
342	61.5504	63.849
343	61.2174	63.863
344	60.9887	63.856
345	60.7208	63.89
346	60.8705	63.917
347	61.298	63.922
348	61.7086	63.944
349	61.7402	63.954
350	61.5183	63.959
351	61.4747	63.985
352	61.545	64.01
353	61.9103	64.017
354	62.3326	64.039
355	62.8679	64.056
356	63.0278	64.061
357	63.0745	64.086
358	62.9349	64.095
359	62.8643	64.071
360	62.776	64.037
361	62.78	64.003

## Sheet: measuring point 3
times	predicted	true
1	39.3923	36.424
2	39.5356	36.566
3	39.3633	36.748
4	39.3963	36.873
5	38.9139	37.04
6	38.9236	37.213
7	38.6585	37.344
8	38.9107	37.515
9	39.0842	37.676
10	39.1521	37.856
11	39.2069	38.027
12	39.3265	38.21
13	39.273	38.391
14	39.2213	38.586
15	39.3611	38.777
16	39.4663	38.985
17	39.5748	39.169
18	39.8742	39.366
19	40.0718	39.591
20	40.358	39.812
21	40.5408	40.006
22	40.7047	40.221
23	40.6753	40.446
24	40.8673	40.644
25	41.0393	40.872
26	41.3204	41.064
27	41.8636	41.266
28	42.4643	41.486
29	42.7184	41.691
30	42.9898	41.921
31	43.1725	42.123
32	43.1717	42.321
33	43.3456	42.498
34	43.5982	42.731
35	44.108	42.922
36	44.3881	43.125
37	44.8795	43.314
38	44.8788	43.493
39	45.0071	43.69
40	44.8981	43.87
41	45.549	44.062
42	46.5941	44.267
43	46.9023	44.441
44	48.0446	44.635
45	48.4016	44.826
46	48.5984	45.005
47	48.1186	45.189
48	49.0807	45.389
49	49.225	45.56
50	49.6409	45.742
51	49.3393	45.936
52	49.5024	46.118
53	48.6644	46.31
54	48.1936	46.466
55	48.1048	46.65
56	48.3664	46.827
57	48.2494	46.998
58	49.09	47.18
59	49.0959	47.361
60	49.0414	47.533
61	49.2505	47.722
62	49.2745	47.881
63	48.8661	48.031
64	49.0496	48.203
65	49.3333	48.364
66	49.4463	48.551
67	49.7224	48.722
68	50.2077	48.863
69	50.258	49.037
70	50.4034	49.203
71	50.576	49.336
72	51.3344	49.508
73	51.9832	49.638
74	52.7615	49.793
75	53.0223	49.95
76	53.994	50.09
77	53.742	50.24
78	52.7632	50.41
79	52.3815	50.532
80	52.5824	50.684
81	51.9131	50.819
82	52.1347	50.954
83	52.4944	51.099
84	52.3368	51.239
85	52.7557	51.356
86	52.9524	51.521
87	52.7759	51.636
88	53.0132	51.759
89	53.7559	51.924
90	53.5056	52.023
91	53.5202	52.161
92	53.6096	52.278
93	54.0271	52.411
94	53.9926	52.516
95	55.1851	52.635
96	55.3036	52.75
97	55.911	52.858
98	55.8848	53.005
99	56.018	53.123
100	55.0706	53.23
101	55.2067	53.355
102	54.6489	53.475
103	54.4499	53.577
104	54.4347	53.695
105	56.6423	53.79
106	57.2581	53.925
107	58.8525	54.019
108	59.1628	54.104
109	60.1801	54.234
110	58.3064	54.339
111	58.0229	54.447
112	57.1118	54.519
113	57.3104	54.601
114	57.2569	54.741
115	57.3253	54.829
116	57.2962	54.906
117	57.1792	55.031
118	57.3145	55.119
119	56.4897	55.194
120	56.6132	55.311
121	57.1064	55.378
122	57.0446	55.486
123	57.3149	55.578
124	57.276	55.663
125	57.2726	55.758
126	57.3096	55.843
127	57.4621	55.939
128	58.7769	56.024
129	59.037	56.127
130	58.9935	56.187
131	58.6388	56.262
132	58.5853	56.366
133	56.8916	56.449
134	56.9725	56.536
135	57.3134	56.617
136	57.3775	56.687
137	57.4327	56.772
138	57.6051	56.865
139	57.5063	56.937
140	57.2646	57.027
141	57.2958	57.112
142	57.4742	57.179
143	57.4679	57.282
144	57.6813	57.337
145	57.7852	57.407
146	57.8214	57.489
147	57.7175	57.576
148	57.8327	57.646
149	57.9136	57.726
150	57.9794	57.799
151	57.8721	57.876
152	57.9766	57.94
153	58.0433	58.012
154	58.0513	58.094
155	58.2034	58.154
156	58.5556	58.245
157	58.7653	58.325
158	58.7109	58.378
159	58.8323	58.435
160	58.6739	58.518
161	58.6805	58.585
162	58.4638	58.647
163	58.6787	58.707
164	58.5567	58.747
165	58.767	58.832
166	58.7807	58.882
167	58.9731	58.957
168	58.9933	59.015
169	59.1054	59.08
170	59.0712	59.13
171	58.6288	59.212
172	58.7072	59.222
173	58.7644	59.297
174	58.793	59.364
175	58.8708	59.427
176	59.4468	59.504
177	59.4586	59.557
178	59.5094	59.592
179	59.5921	59.662
180	59.6178	59.717
181	59.6318	59.774
182	59.1997	59.819
183	58.812	59.882
184	58.643	59.924
185	58.7098	59.979
186	58.6127	60.029
187	58.7681	60.084
188	59.1414	60.129
189	59.3037	60.186
190	59.3554	60.221
191	59.3383	60.286
192	59.7276	60.346
193	59.6665	60.386
194	59.8607	60.424
195	60.0346	60.474
196	60.267	60.536
197	60.2715	60.563
198	60.1342	60.603
199	59.0704	60.661
200	58.4535	60.708
201	58.2328	60.743
202	57.8109	60.791
203	58.1275	60.838
204	58.9503	60.866
205	59.1446	60.921
206	58.9181	60.948
207	59.2452	60.983
208	59.327	61.043
209	59.536	61.071
210	60.0787	61.133
211	60.4854	61.18
212	60.7788	61.215
213	60.7694	61.235
214	60.2797	61.262
215	60.0819	61.323
216	60.0448	61.352
217	59.1371	61.374
218	59.0509	61.428
219	58.9995	61.465
220	58.6825	61.499
221	58.763	61.531
222	59.6316	61.567
223	59.3672	61.599
224	60.0633	61.643
225	60.3383	61.694
226	60.0854	61.721
227	60.0851	61.724
228	60.3806	61.773
229	60.1992	61.809
230	60.38	61.848
231	60.5038	61.86
232	60.6546	61.9
233	60.7515	61.944
234	60.7441	61.986
235	60.6661	62.013
236	60.8398	62.04
237	60.8115	62.074
238	60.5936	62.089
239	60.6275	62.124
240	60.7206	62.149
241	60.1782	62.176
242	60.166	62.212
243	59.617	62.234
244	57.5651	62.271
245	55.9465	62.305
246	56.3182	62.33
247	54.1846	62.331
248	53.8801	62.382
249	54.1213	62.397
250	53.6209	62.431
251	52.1727	62.475
252	53.282	62.49
253	52.6943	62.512
254	53.733	62.541
255	54.0544	62.585
256	54.7959	62.609
257	55.3624	62.629
258	56.8985	62.651
259	57.7846	62.686
260	59.3301	62.715
261	59.8765	62.745
262	60.4034	62.742
263	59.3622	62.803
264	59.4534	62.808
265	59.8762	62.845
266	60.5418	62.859
267	60.587	62.903
268	61.9924	62.919
269	61.56	62.948
270	61.2371	62.975
271	61.1848	63.002
272	61.2931	63.009
273	61.0333	63.041
274	61.0872	63.061
275	60.6907	63.075
276	60.5543	63.118
277	59.957	63.145
278	59.5949	63.133
279	58.775	63.184
280	59.3851	63.186
281	59.5909	63.211
282	60.3108	63.228
283	60.8276	63.245
284	61.943	63.277
285	62.0051	63.272
286	62.0352	63.311
287	61.5834	63.323
288	61.4311	63.333
289	61.0015	63.355
290	60.3355	63.392
291	58.9975	63.392
292	56.9578	63.416
293	55.1802	63.441
294	55.5433	63.458
295	55.4769	63.472
296	56.074	63.485
297	58.0532	63.485
298	60.2109	63.516
299	59.7917	63.519
300	60.2181	63.538
301	59.4046	63.56
302	58.8046	63.577
303	58.0573	63.59
304	57.8428	63.607
305	58.0747	63.621
306	59.4644	63.631
307	60.4179	63.653
308	61.345	63.668
309	62.36	63.69
310	62.6651	63.7
311	62.5909	63.712
312	62.7375	63.731
313	62.5063	63.724
314	62.2384	63.751
315	62.0086	63.778
316	62.0982	63.79
317	62.1713	63.809
318	62.0681	63.812
319	62.0316	63.819
320	61.7801	63.839
321	61.8344	63.841
322	61.5025	63.863
323	61.7676	63.885
324	61.7184	63.883
325	62.0803	63.922
326	61.9754	63.922
327	62.2685	63.922
328	62.0709	63.949
329	62.2776	63.946
330	61.9395	63.962
331	62.214	63.974
332	62.1553	63.989
333	62.097	64.006
334	61.3475	64.016
335	59.9738	64.031
336	59.7903	64.038
337	58.5844	64.058
338	58.2151	64.065
339	58.8775	64.067
340	60.5471	64.075
341	60.4572	64.104
342	61.7158	64.105
343	61.7791	64.12
344	61.9958	64.13
345	62.0174	64.13
346	62.3084	64.15
347	62.0016	64.146
348	60.53	64.17
349	60.634	64.138
350	60.5016	64.172
351	60.1218	64.187
352	59.8554	64.204
353	61.5729	64.194
354	61.5777	64.191
355	61.2771	64.225
356	60.5003	64.232
357	61.0597	64.225
358	61.4569	64.237
359	61.601	64.25
360	61.903	64.218
361	63.478	64.157
