# Supplementary material for: Study on microwave ablation temperature prediction model based on grayscale ultrasound texture and machine learning
Source: PLoS One. 2024 Sep 25;19(9):e0308968. doi: 10.1371/journal.pone.0308968 (PMC11423965; doi:10.1371/journal.pone.0308968)
Supplement: S2 Table — (XLSX) [file pone.0308968.s002.xlsx]

## Sheet: measuring point 1
times	predicted	true
1	38.3262	37.588
2	38.4293	37.67
3	38.5482	37.777
4	38.615	37.874
5	38.6163	37.964
6	39.284	38.079
7	39.5271	38.168
8	39.7987	38.268
9	39.8618	38.337
10	40.6503	38.429
11	40.3364	38.524
12	41.2493	38.606
13	41.0568	38.73
14	41.2009	38.827
15	40.4825	38.932
16	40.3958	39.029
17	39.5716	39.116
18	39.8826	39.198
19	39.9247	39.313
20	40.2734	39.418
21	40.255	39.523
22	40.0725	39.623
23	39.8667	39.735
24	39.9334	39.861
25	39.8046	39.981
26	40.1326	40.088
27	40.3303	40.242
28	40.5052	40.362
29	40.6193	40.5
30	40.8496	40.638
31	40.9005	40.779
32	41.1282	40.94
33	41.1587	41.076
34	41.458	41.268
35	41.4721	41.398
36	41.3866	41.567
37	41.3777	41.718
38	41.4013	41.877
39	41.4241	42.048
40	41.5227	42.232
41	41.7841	42.409
42	41.9318	42.572
43	42.2264	42.723
44	42.4159	42.902
45	42.4181	43.066
46	42.6236	43.22
47	42.7434	43.396
48	42.8974	43.585
49	43.1449	43.78
50	43.4711	43.933
51	43.5658	44.115
52	43.6769	44.286
53	43.4814	44.483
54	43.2907	44.688
55	43.6159	44.913
56	43.8194	45.172
57	43.7772	45.463
58	44.0742	45.8
59	44.8205	46.053
60	45.0468	46.296
61	44.8531	46.595
62	45.1222	46.829
63	45.8966	47.07
64	45.7402	47.359
65	45.2271	47.722
66	45.5471	47.91
67	46.0444	48.066
68	46.1225	48.279
69	46.6396	48.455
70	47.8477	48.65
71	48.7418	48.831
72	47.987	49.039
73	47.936	49.267
74	47.6466	49.525
75	46.3191	49.774
76	45.4467	50.037
77	46.9314	50.277
78	47.1743	50.511
79	47.4693	50.787
80	49.1518	51.027
81	50.1513	51.367
82	50.0209	51.637
83	49.6307	51.892
84	50.2823	52.094
85	51.083	52.299
86	51.6184	52.506
87	52.424	52.704
88	55.0388	52.963
89	55.3402	53.268
90	55.6583	53.543
91	55.7171	53.748
92	55.8242	53.935
93	54.7633	54.127
94	54.5603	54.357
95	54.7003	54.627
96	55.1435	54.974
97	55.6569	55.227
98	55.8913	55.436
99	56.6388	55.651
100	56.5764	55.849
101	57.3046	56.101
102	57.1338	56.311
103	58.4063	56.543
104	59.5465	57.088
105	60.8322	57.595
106	61.0474	58.012
107	61.632	58.524
108	60.9571	59.18
109	60.8386	59.424
110	60.5043	59.682
111	60.4254	60.076
112	60.4855	60.341
113	61.2941	60.679
114	62.0846	61.188
115	62.2879	61.477
116	60.6684	61.936
117	60.6836	62.547
118	59.4234	62.708
119	58.9486	62.904
120	58.5837	63.256
121	60.5305	63.336
122	61.0181	63.571
123	62.7068	63.859
124	62.2301	64.188
125	62.7075	64.303
126	63.1728	64.532
127	62.1975	64.772
128	60.9513	64.862
129	61.7567	64.955
130	61.9543	65.199
131	61.8248	65.402
132	62.4926	65.444
133	63.0036	65.459
134	63.0925	65.635
135	62.2449	65.716
136	61.9033	65.726
137	61.8841	65.867
138	62.5705	65.941
139	62.5859	66.06
140	63.0551	66.143
141	64.308	66.386
142	65.8931	66.555
143	65.9137	66.655
144	66.224	66.838
145	66.9565	66.968
146	66.501	66.97
147	65.6892	67.017
148	66.1677	67.078
149	65.1513	67.278
150	65.0852	67.488
151	65.2144	67.53
152	65.4153	67.579
153	65.2905	67.874
154	65.1344	67.816
155	63.1722	67.799
156	63.1512	67.958
157	63.2843	68.224
158	63.455	68.239
159	64.4227	68.204
160	66.6391	68.402
161	66.063	68.37
162	65.3469	68.427
163	63.5727	68.493
164	62.9142	68.419
165	62.6588	68.446
166	63.019	68.544
167	63.901	68.561
168	65.6581	68.715
169	66.9455	68.823
170	66.761	68.935
171	67.1679	69.006
172	67.2982	68.979
173	67.256	69.06
174	66.5316	69.018
175	67.0784	69.108
176	67.2601	69.174
177	67.2011	69.123
178	67.196	69.074
179	67.4099	69.194
180	66.9744	69.243
181	66.8989	69.431
182	66.8193	69.546
183	66.8922	69.612
184	67.3449	69.587
185	67.8559	69.7
186	67.7291	69.706
187	68.0374	69.848
188	68.1189	69.936
189	68.0884	69.992
190	68.1967	69.992
191	68.1546	69.997
192	67.7409	70.131
193	67.5296	70.063
194	66.9441	70.114
195	67.1226	70.2
196	67.5289	70.222
197	68.3352	70.268
198	68.244	70.256
199	69.2725	70.3
200	68.8352	70.275
201	68.584	70.256
202	67.9373	70.285
203	67.5101	70.343
204	66.9382	70.421
205	66.528	70.438
206	66.9258	70.626
207	67.1732	70.584
208	67.3644	70.543
209	67.5831	70.685
210	68.4705	70.685
211	67.3393	70.731
212	66.9869	70.702
213	68.0604	70.819
214	68.3767	70.87
215	68.3186	70.902
216	68.9731	70.963
217	69.8452	70.983
218	69.827	70.997
219	70.4517	71.032
220	70.4902	71.073
221	71.4068	71.159
222	71.4223	71.188
223	71.0965	71.156
224	70.7408	71.217
225	70.9257	71.335
226	70.8884	71.364
227	70.9026	71.359
228	71.3454	71.386
229	71.167	71.457
230	71.1285	71.589
231	71.1906	71.684
232	71.551	71.806
233	71.6436	71.958
234	71.4154	71.911
235	70.8067	71.862
236	69.6395	71.972
237	69.4721	71.989
238	68.6453	72.119
239	68.2375	72.305
240	68.6002	72.376
241	69.7436	72.356
242	69.8512	72.288
243	71.0539	72.244
244	71.7225	72.28
245	72.4433	72.488
246	72.2216	72.461
247	71.8155	72.485
248	71.3183	72.6
249	71.4406	72.647
250	70.8474	72.654
251	70.996	72.649
252	70.019	72.666
253	69.7726	72.727
254	69.9544	72.657
255	70.3851	72.715
256	70.2549	72.713
257	71.7083	72.732
258	71.4342	72.823
259	71.4852	72.832
260	71.0572	72.925
261	71.5703	72.972
262	71.0421	72.981
263	71.9118	73.052
264	71.0093	73.088
265	71.0367	73.147
266	70.5396	73.19
267	70.4896	73.142
268	69.1019	73.123
269	68.9317	73.234
270	69.0716	73.402
271	68.7437	73.435
272	68.7675	73.383
273	70.0764	73.373
274	70.3937	73.545
275	70.3965	73.689
276	71.257	73.801
277	71.8934	73.927
278	71.7726	73.989
279	72.4409	74.02
280	72.3157	74.039
281	72.4934	74.161
282	72.1375	74.415
283	71.6338	74.503
284	71.8157	74.554
285	72.2864	74.672
286	72.0716	74.737
287	72.7029	74.773
288	73.837	74.737
289	74.269	74.703
290	74.7818	74.782
291	75.0826	74.88
292	75.2255	74.945
293	75.5683	74.878
294	75.2994	74.995
295	75.1951	75.017
296	75.094	75.026
297	75.0912	75.124
298	74.6613	75.182
299	74.6771	75.34
300	74.516	75.392
301	73.3351	75.541
302	72.8572	75.704
303	72.7288	75.768
304	72.5686	75.893
305	71.235	75.948
306	71.9262	76.054
307	71.8642	76.193
308	71.7381	76.239
309	72.1442	76.31
310	73.6544	76.318
311	73.7694	76.253
312	74.0292	76.406
313	73.5857	76.418
314	73.0466	76.426
315	73.2408	76.443
316	74.0184	76.513
317	73.5161	76.57
318	74.7872	76.513
319	73.566	76.503
320	72.9302	76.448
321	71.6984	76.57
322	70.768	76.63
323	69.5625	76.626
324	69.3591	76.677
325	70.0086	76.763
326	70.089	76.729
327	71.8303	76.605
328	72.9796	76.533
329	73.2501	76.564
330	71.5595	76.617
331	71.4363	76.661
332	69.9165	76.671
333	69.1981	76.75
334	71.1936	76.829
335	72.3078	76.953
336	72.8081	76.999
337	73.4592	77.123
338	73.6298	77.226
339	73.4089	77.319
340	73.7557	77.427
341	74.3138	77.575
342	74.8037	77.571
343	74.9048	77.571
344	73.9452	77.633
345	73.5222	77.63
346	73.7292	77.657
347	72.6734	77.652
348	70.9893	77.707
349	71.7424	77.784
350	70.2278	77.848
351	67.4525	77.846
352	68.3476	77.827
353	69.6117	77.779
354	66.7597	77.911
355	68.3253	77.899
356	68.5595	77.944
357	66.4474	78.018
358	64.2872	78.035
359	64.4353	78.088
360	62.2774	77.87
361	61.9036	77.341

## Sheet: measuring point 2
times	predicted	true
1	43.6002	37.469
2	44.182	37.533
3	43.5437	37.623
4	44.2881	37.702
5	44.5492	37.779
6	44.875	37.871
7	45.2511	37.943
8	46.1424	38.05
9	45.5795	38.109
10	45.1656	38.191
11	44.1168	38.265
12	43.7308	38.362
13	42.808	38.418
14	43.0276	38.48
15	42.2842	38.531
16	42.4361	38.6
17	41.9609	38.656
18	41.8862	38.713
19	42.164	38.797
20	42.8558	38.838
21	43.0434	38.933
22	42.4962	38.969
23	42.7577	39.035
24	41.9709	39.117
25	41.1885	39.176
26	40.6056	39.222
27	40.4523	39.286
28	40.2604	39.38
29	40.3483	39.437
30	40.9319	39.493
31	41.1364	39.567
32	41.1876	39.649
33	41.1899	39.687
34	41.2403	39.795
35	40.8801	39.838
36	40.8761	39.913
37	41.1023	40.005
38	41.589	40.071
39	41.5259	40.161
40	41.4877	40.232
41	41.4891	40.301
42	41.5315	40.376
43	41.3659	40.46
44	41.5126	40.527
45	41.6355	40.601
46	41.5366	40.672
47	41.4188	40.734
48	41.2105	40.831
49	41.1796	40.905
50	41.1396	40.956
51	41.2067	41.074
52	41.2945	41.12
53	41.3024	41.21
54	41.3408	41.297
55	41.3632	41.361
56	41.4078	41.43
57	41.5282	41.504
58	41.6351	41.57
59	41.7825	41.657
60	41.9665	41.739
61	42.1642	41.795
62	42.1897	41.903
63	42.2425	41.975
64	42.2366	42.049
65	42.3085	42.125
66	42.4343	42.202
67	42.5115	42.274
68	42.5456	42.343
69	42.6243	42.425
70	42.624	42.507
71	42.5311	42.542
72	42.5956	42.645
73	42.7015	42.722
74	42.6717	42.803
75	42.688	42.875
76	42.7739	42.947
77	42.8657	43.018
78	42.8543	43.09
79	42.7169	43.187
80	42.6858	43.256
81	42.6373	43.32
82	42.866	43.397
83	43.2791	43.469
84	43.6202	43.545
85	43.8611	43.62
86	44.0111	43.704
87	43.5983	43.776
88	43.232	43.857
89	43.2213	43.921
90	43.1783	44.003
91	43.2546	44.08
92	43.5683	44.164
93	43.6591	44.223
94	43.8142	44.305
95	43.5982	44.367
96	43.6369	44.446
97	43.601	44.525
98	43.6647	44.61
99	43.6363	44.666
100	43.9432	44.768
101	43.9641	44.819
102	44.0596	44.894
103	44.297	44.965
104	44.5204	45.029
105	44.6845	45.121
106	44.8023	45.206
107	44.7981	45.262
108	44.8279	45.354
109	44.9724	45.428
110	45.2408	45.5
111	45.6604	45.561
112	46.1239	45.658
113	46.5709	45.73
114	46.7861	45.799
115	46.8822	45.863
116	46.8948	45.935
117	46.9354	46.019
118	47.4279	46.098
119	47.4092	46.155
120	47.7328	46.239
121	47.7226	46.29
122	47.6261	46.365
123	47.7228	46.446
124	47.773	46.508
125	47.037	46.569
126	46.5714	46.677
127	46.7244	46.735
128	45.7402	46.799
129	45.2646	46.863
130	45.4153	46.948
131	45.8821	47.035
132	45.6442	47.086
133	45.3533	47.168
134	45.8542	47.222
135	46.2347	47.296
136	46.2972	47.38
137	46.56	47.447
138	46.9339	47.526
139	46.9623	47.6
140	47.01	47.654
141	47.1448	47.741
142	47.2099	47.815
143	47.5067	47.882
144	47.5536	47.961
145	47.5257	48.017
146	47.4288	48.089
147	47.6154	48.166
148	47.7455	48.235
149	47.9886	48.324
150	48.1036	48.388
151	47.4931	48.475
152	47.542	48.513
153	47.7037	48.606
154	47.5941	48.672
155	47.7391	48.734
156	48.5995	48.82
157	48.8759	48.887
158	48.8729	48.956
159	49.2231	49.005
160	49.2626	49.087
161	49.2815	49.177
162	49.0805	49.222
163	48.8706	49.292
164	48.5939	49.354
165	48.6289	49.417
166	48.6348	49.486
167	49.4721	49.539
168	50.2681	49.609
169	50.2572	49.674
170	49.9605	49.726
171	49.9909	49.794
172	48.9007	49.844
173	48.4477	49.916
174	48.668	49.984
175	49.3014	50.046
176	49.481	50.101
177	50.3663	50.163
178	50.76	50.221
179	51.0596	50.301
180	51.2561	50.338
181	51.7215	50.418
182	51.3984	50.461
183	51.5194	50.538
184	51.6556	50.596
185	51.9757	50.661
186	52.9962	50.723
187	53.4907	50.793
188	54.2858	50.845
189	54.1387	50.893
190	54.1984	50.97
191	53.8271	51.018
192	53.5339	51.053
193	52.5044	51.158
194	52.5314	51.205
195	52.1213	51.263
196	51.4833	51.298
197	51.6142	51.36
198	51.8573	51.422
199	52.0448	51.49
200	52.0477	51.532
201	51.7888	51.587
202	51.7925	51.66
203	51.5833	51.717
204	51.4903	51.765
205	51.3318	51.83
206	51.8691	51.887
207	51.7189	51.947
208	52.0129	51.99
209	52.2497	52.072
210	52.25	52.127
211	51.9084	52.164
212	52.0364	52.232
213	51.7117	52.289
214	51.3638	52.347
215	51.2626	52.399
216	51.4782	52.437
217	51.3862	52.499
218	51.4812	52.562
219	51.7532	52.602
220	52.1808	52.667
221	51.8569	52.721
222	51.8977	52.779
223	52.0975	52.834
224	52.1828	52.891
225	51.9631	52.926
226	51.8584	53.019
227	51.4591	53.054
228	51.4093	53.084
229	51.6121	53.149
230	52.0052	53.209
231	52.5911	53.246
232	53.0527	53.319
233	53.2054	53.361
234	52.7127	53.411
235	52.4402	53.486
236	52.2529	53.513
237	52.2236	53.571
238	52.2649	53.626
239	52.4955	53.693
240	52.5639	53.743
241	52.0972	53.801
242	51.7778	53.848
243	51.6794	53.893
244	51.4429	53.951
245	51.2064	54.005
246	51.8303	54.043
247	52.3898	54.113
248	52.8685	54.165
249	52.8654	54.198
250	53.1238	54.27
251	52.953	54.308
252	53.2155	54.365
253	52.676	54.413
254	53.2142	54.473
255	53.1643	54.508
256	53.3036	54.57
257	53.0193	54.608
258	53.7656	54.667
259	53.6429	54.735
260	54.2013	54.755
261	55.0994	54.817
262	56.0965	54.862
263	57.3657	54.907
264	59.0858	54.962
265	59.5727	54.987
266	59.7947	55.055
267	59.5525	55.102
268	59.4079	55.137
269	57.6347	55.192
270	57.8326	55.232
271	57.1342	55.297
272	56.7697	55.334
273	54.356	55.372
274	54.9607	55.449
275	55.0376	55.492
276	55.6463	55.527
277	55.7766	55.562
278	57.1444	55.632
279	57.4001	55.677
280	57.8496	55.712
281	57.3407	55.767
282	57.5293	55.822
283	57.3169	55.839
284	57.093	55.904
285	56.435	55.957
286	56.2421	55.991
287	56.2123	56.054
288	56.4171	56.091
289	56.6362	56.134
290	56.9724	56.189
291	57.5857	56.226
292	58.1082	56.276
293	60.0838	56.334
294	61.373	56.371
295	61.4158	56.411
296	62.5757	56.436
297	62.6272	56.491
298	61.8881	56.546
299	60.5103	56.571
300	60.9307	56.626
301	59.436	56.671
302	58.2937	56.713
303	57.2461	56.758
304	57.5047	56.776
305	56.7767	56.826
306	57.828	56.871
307	58.5507	56.918
308	59.7076	56.963
309	60.8632	56.991
310	61.7067	57.041
311	62.1124	57.081
312	62.3902	57.121
313	61.9951	57.166
314	61.4951	57.186
315	60.7052	57.256
316	59.7495	57.275
317	59.7333	57.3
318	59.3167	57.355
319	58.8927	57.39
320	59.0531	57.455
321	58.842	57.49
322	58.3837	57.495
323	58.1576	57.565
324	58.1764	57.578
325	58.2103	57.623
326	58.8404	57.653
327	59.3041	57.7
328	59.702	57.73
329	59.8942	57.775
330	59.799	57.81
331	59.1426	57.868
332	59.2184	57.89
333	59.0558	57.928
334	59.0871	57.967
335	59.4028	57.977
336	59.4833	58.032
337	59.3196	58.075
338	59.295	58.115
339	58.8226	58.17
340	58.4513	58.192
341	58.9886	58.222
342	59.2381	58.262
343	59.4161	58.287
344	60.4307	58.33
345	60.7553	58.37
346	60.2942	58.405
347	60.328	58.417
348	60.2985	58.482
349	59.4574	58.505
350	59.4987	58.555
351	59.5002	58.584
352	59.4501	58.607
353	60.2387	58.642
354	60.2884	58.697
355	60.0072	58.749
356	59.98	58.759
357	59.8657	58.784
358	59.2827	58.809
359	60.0031	58.852
360	60.2788	58.827
361	60.8725	58.814

## Sheet: measuring point 3
times	predicted	true
1	42.2218	37.326
2	41.7024	37.38
3	41.2329	37.431
4	40.8821	37.49
5	40.3327	37.546
6	40.2437	37.603
7	40.1929	37.664
8	41.2411	37.72
9	41.6031	37.759
10	42.7954	37.81
11	43.1976	37.869
12	44.2239	37.91
13	43.3669	37.95
14	43.2067	37.994
15	41.7052	38.012
16	40.563	38.06
17	39.3552	38.086
18	39.0755	38.112
19	39.0323	38.16
20	39.2069	38.176
21	39.2123	38.206
22	39.4629	38.245
23	39.6424	38.27
24	39.7564	38.304
25	39.6103	38.334
26	39.6917	38.378
27	39.9642	38.408
28	40.4053	38.447
29	40.5864	38.477
30	41.1132	38.506
31	41.0793	38.547
32	40.841	38.567
33	40.6613	38.634
34	40.8817	38.654
35	40.7177	38.69
36	41.012	38.718
37	41.2252	38.749
38	41.3708	38.813
39	41.405	38.813
40	41.7424	38.869
41	41.668	38.91
42	41.4355	38.925
43	41.4812	38.956
44	41.0245	38.997
45	40.5027	39.033
46	40.3018	39.068
47	40.1575	39.115
48	39.8005	39.138
49	39.921	39.171
50	40.0328	39.207
51	40.0003	39.237
52	40.178	39.263
53	40.3357	39.309
54	40.1763	39.324
55	40.4022	39.352
56	40.5613	39.404
57	40.4794	39.445
58	40.3886	39.468
59	40.4516	39.511
60	40.1835	39.534
61	40.1862	39.57
62	40.1512	39.621
63	40.0529	39.642
64	39.9843	39.667
65	40.1063	39.705
66	40.027	39.749
67	40.1728	39.772
68	40.3486	39.803
69	40.3856	39.838
70	40.25	39.885
71	40.3205	39.902
72	40.267	39.941
73	40.1159	39.974
74	40.7828	40.023
75	40.9408	40.033
76	41.0121	40.074
77	41.0673	40.122
78	41.0627	40.153
79	40.4776	40.184
80	40.4268	40.209
81	40.4481	40.263
82	40.4568	40.273
83	40.5184	40.322
84	40.5859	40.353
85	40.649	40.389
86	40.6862	40.419
87	40.7388	40.458
88	40.8119	40.514
89	40.8829	40.537
90	40.8886	40.568
91	40.9052	40.586
92	40.9984	40.639
93	41.0681	40.662
94	41.1155	40.703
95	41.3015	40.744
96	41.3463	40.754
97	41.317	40.826
98	41.2968	40.836
99	41.2807	40.869
100	41.1335	40.921
101	41.1867	40.949
102	41.2494	40.99
103	41.6039	41.031
104	42.0229	41.069
105	42.3577	41.087
106	42.6538	41.133
107	42.6678	41.176
108	42.5402	41.2
109	42.2096	41.23
110	42.2195	41.271
111	42.2311	41.317
112	42.3965	41.356
113	42.1984	41.386
114	42.2531	41.412
115	42.1937	41.458
116	42.11	41.483
117	42.1758	41.517
118	42.6493	41.555
119	42.9039	41.606
120	42.9565	41.634
121	43.0818	41.678
122	43.0844	41.711
123	42.8279	41.762
124	42.7741	41.788
125	42.7481	41.819
126	42.591	41.852
127	42.4946	41.883
128	42.4274	41.921
129	42.3214	41.949
130	42.3235	41.99
131	42.3538	42.031
132	42.3264	42.062
133	42.3561	42.092
134	42.3261	42.138
135	42.2662	42.174
136	42.2356	42.207
137	42.2575	42.236
138	42.324	42.269
139	42.5597	42.312
140	42.8639	42.346
141	42.9883	42.351
142	43.1025	42.427
143	43.1897	42.44
144	43.1387	42.484
145	42.974	42.491
146	43.1803	42.535
147	43.3598	42.566
148	43.3934	42.612
149	43.3651	42.64
150	43.4229	42.691
151	43.3011	42.711
152	43.217	42.752
153	43.2198	42.796
154	43.2353	42.824
155	43.247	42.844
156	43.1788	42.888
157	43.1253	42.914
158	43.2654	42.967
159	43.514	42.998
160	43.5874	43.029
161	43.9491	43.062
162	44.5951	43.065
163	45.4821	43.126
164	46.3499	43.159
165	47.3916	43.175
166	47.8976	43.226
167	48.7864	43.272
168	48.4109	43.269
169	47.7619	43.333
170	47.1443	43.341
171	46.4772	43.377
172	45.3571	43.425
173	45.0313	43.443
174	44.7644	43.505
175	44.341	43.522
176	44.5536	43.556
177	44.2898	43.586
178	44.1603	43.632
179	44.1763	43.658
180	44.257	43.678
181	44.2724	43.722
182	44.3232	43.773
183	44.4316	43.781
184	44.3694	43.829
185	44.3786	43.847
186	44.2292	43.888
187	44.3048	43.919
188	44.31	43.96
189	44.3543	44.003
190	44.3754	44.029
191	44.301	44.047
192	44.3336	44.088
193	44.4032	44.111
194	44.6939	44.162
195	44.8932	44.177
196	44.9615	44.208
197	44.9143	44.252
198	44.8395	44.285
199	44.6453	44.328
200	44.541	44.351
201	44.5953	44.4
202	44.6907	44.423
203	44.6663	44.456
204	44.7471	44.482
205	44.7264	44.505
206	44.727	44.538
207	44.7012	44.566
208	44.7392	44.605
209	44.905	44.658
210	45.0175	44.676
211	45.0989	44.697
212	45.0948	44.738
213	45.1221	44.758
214	45.0294	44.809
215	44.9929	44.845
216	44.9956	44.873
217	45.1398	44.899
218	45.1604	44.947
219	45.1658	44.973
220	45.1762	45.024
221	45.1666	45.052
222	45.2018	45.06
223	45.3447	45.088
224	45.3524	45.121
225	45.4061	45.165
226	45.5351	45.203
227	45.5533	45.229
228	45.5245	45.272
229	45.6866	45.29
230	45.7893	45.323
231	45.7466	45.354
232	45.7202	45.385
233	45.6839	45.395
234	45.5513	45.454
235	45.5579	45.469
236	45.8972	45.52
237	46.0079	45.533
238	46.0889	45.561
239	46.3517	45.595
240	46.4039	45.641
241	46.2378	45.666
242	46.1773	45.694
243	46.1791	45.723
244	45.9965	45.758
245	46.0394	45.792
246	46.0167	45.81
247	46.0767	45.84
248	46.201	45.876
249	46.2358	45.899
250	46.3733	45.93
251	46.4297	45.978
252	46.6535	46.001
253	46.6445	46.027
254	46.9125	46.058
255	47.0424	46.081
256	47.0932	46.129
257	46.8624	46.15
258	47.0474	46.163
259	46.7889	46.211
260	46.6842	46.244
261	46.7217	46.275
262	47.0096	46.303
263	47.198	46.326
264	47.3433	46.352
265	48.0764	46.383
266	48.7479	46.424
267	48.9027	46.439
268	48.6885	46.485
269	49.4819	46.498
270	49.2545	46.541
271	48.8843	46.572
272	49.0596	46.608
273	49.5119	46.638
274	48.8679	46.669
275	48.3548	46.69
276	48.1951	46.725
277	47.8426	46.741
278	47.4253	46.766
279	47.4996	46.8
280	47.6343	46.843
281	47.6212	46.848
282	47.6951	46.912
283	47.8415	46.917
284	47.9989	46.956
285	47.9936	46.981
286	47.9831	47.017
287	48.0015	47.061
288	47.8524	47.063
289	47.5396	47.112
290	47.4461	47.124
291	47.3796	47.158
292	47.2044	47.181
293	47.2485	47.217
294	47.136	47.242
295	47.1771	47.286
296	47.0271	47.301
297	47.134	47.345
298	47.1834	47.347
299	47.355	47.411
300	47.3209	47.419
301	47.5041	47.444
302	47.4036	47.475
303	47.2772	47.49
304	47.2773	47.529
305	47.3424	47.562
306	47.422	47.588
307	47.567	47.611
308	47.6911	47.616
309	47.71	47.654
310	47.7057	47.698
311	47.5676	47.721
312	47.5017	47.762
313	47.3867	47.777
314	47.4332	47.805
315	47.4867	47.81
316	47.6692	47.859
317	47.7729	47.887
318	48.0302	47.902
319	48.0367	47.938
320	48.1096	47.976
321	48.1118	47.984
322	48.1248	48.03
323	48.109	48.063
324	48.1756	48.076
325	48.1626	48.104
326	48.1053	48.14
327	48.2143	48.161
328	48.1887	48.186
329	48.1654	48.217
330	48.1589	48.242
331	48.3584	48.258
332	48.3356	48.289
333	48.3344	48.332
334	48.4285	48.345
335	48.4031	48.391
336	48.3534	48.411
337	48.3896	48.427
338	48.4403	48.457
339	48.34	48.47
340	48.4238	48.526
341	48.3599	48.537
342	48.3375	48.557
343	48.3297	48.585
344	48.3548	48.613
345	48.4405	48.631
346	48.6021	48.683
347	48.624	48.708
348	48.2782	48.716
349	48.3714	48.752
350	48.4248	48.793
351	48.3956	48.808
352	48.4134	48.833
353	48.8415	48.851
354	48.875	48.864
355	48.7618	48.9
356	48.7082	48.915
357	48.806	48.936
358	48.7489	48.954
359	48.6624	48.961
360	48.6834	48.956
361	48.7367	48.966
